# Supplementary material for: Isolated cardiac sarcoidosis presenting as tumour-like multiple cardiac masses with massive pericardial effusion
Source: Eur Heart J Case Rep. 2026 May 12;10(5):ytag333. doi: 10.1093/ehjcr/ytag333 (PMC13187643; doi:10.1093/ehjcr/ytag333)
Supplement: ytag333_Supplementary_Data [file ytag333_supplementary_data.zip]

Archive with 6 entries (6 files):
- 26-00373R1_renamed_b1c07.tif
- renamed_b1c07.tif
- Supplementary Figure2 PET follow-up.tif
- Supplementary Movie1 pre.mp4
- Supplementary Movie2 biopsy.mp4
- Supplementary Movie3 post.mp4
